# Supplementary material for: Precision arbovirus serology with a pan-arbovirus peptidome
Source: Nat Commun. 2024 Jul 11;15:5833. doi: 10.1038/s41467-024-49461-0 (PMC11239951; doi:10.1038/s41467-024-49461-0)
Supplement: Supplementary file 4 — Source Data [file 41467_2024_49461_MOESM4_ESM.zip]

Archive with 12 entries (12 files):
- 20240125 - Fig 2 - source data.rds
- 20240125 - Fig 3 - arbo scores.rds
- 20240125 - Fig 3 - source data 2.rds
- 20240125 - Fig 5 - heatmap source.rds
- Fig 1 - heatmap col annotations.rds
- Fig 1 - heatmap data.rds
- Fig 1 - heatmap row annotations.rds
- Fig 1 mosquito - 202210 - phip mosquito VirScan scores.rds
- Fig 4 source 1 - 20220728_colombia_denguepeptide_correlationdenguePRNT.rds
- Fig 4 source 2 - 20220728_denguechallenge_denguepeptide_correlationdenguePRNT.rds
- Colombia Metadata Simple.csv
- Dengue Challenge Metadata Simple.csv
