# Supplementary material for: Precision arbovirus serology with a pan-arbovirus peptidome
Source: Nat Commun. 2024 Jul 11;15:5833. doi: 10.1038/s41467-024-49461-0 (PMC11239951; doi:10.1038/s41467-024-49461-0)
Supplement: Supplementary file 4 — Source Data [file 41467_2024_49461_MOESM4_ESM.zip › Colombia Metadata Simple.csv]

Patient	State	Zika PCR at enrollment	Flavivirus IgG ELISA	Type Flavivirus infection	Zika Disease Phase	Days from zika or general symptom onset	Age	Sex
1	Acute	Positive	Negative	Primary	Early	1	40	F
1	Convalescent	Positive	Positive	Primary	Late	50	40	F
3	Acute	Positive	Negative	Primary	Early	5	45	M
3	Convalescent	Positive	Positive	Primary	Late	35	45	M
4	Acute	Positive	Positive	Secondary	Early	1	24	F
4	Convalescent	Positive	ND	Secondary	Late	43	24	F
5	Acute	Positive	Positive	Secondary	Early	5	42	F
5	Convalescent	Positive	Positive	Secondary	Late	32	42	F
6	Acute	Positive	Positive	Secondary	Early	4	72	F
6	Convalescent	Positive	ND	Secondary	Late	81	72	F
7	Acute	Positive	Negative	Primary	Early	3	49	M
7	Convalescent	Positive	Positive	Primary	Late	33	49	M
8	Acute	Positive	Negative	Primary	Early	4	48	M
8	Convalescent	Positive	Positive	Primary	Late	46	48	M
9	Acute	Positive	Positive	Secondary	Early	2	27	F
9	Convalescent	Positive	Positive	Secondary	Late	30	27	F
10	Acute	Positive	Negative	Primary	Early	3	54	F
10	Convalescent	Positive	Positive	Primary	Late	34	54	F
11	Acute	Positive	Positive	Secondary	Early	2	76	F
11	Convalescent	Positive	ND	Secondary	Late	87	76	F
12	Acute	Positive	Positive	Secondary	Early	2	42	F
12	Convalescent	Positive	ND	Secondary	Late	78	42	F
13	Acute	Positive	Positive	Secondary	Early	2	69	F
13	Convalescent	Positive	ND	Secondary	Late	77	69	F
14	Acute	Positive	Positive	Secondary	Early	4	49	F
14	Convalescent	Positive	ND	Secondary	Late	62	49	F
15	Acute	Positive	Negative	Primary	Early	3	62	M
15	Convalescent	Positive	Positive	Primary	Late	47	62	M
16	Acute	Positive	Positive	Secondary	Early	4	29	F
16	Convalescent	Positive	ND	Secondary	Late	35	29	F
17	Acute	Positive	Positive	Secondary	Early	10	47	M
17	Convalescent	Positive	Positive	Secondary	Late	40	47	M
18	Acute	Positive	Positive	Secondary	Early	3	20	M
18	Convalescent	Positive	Positive	Secondary	Late	30	20	M
19	Acute	Positive	Positive	Secondary	Early	3	48	F
19	Convalescent	Positive	ND	Secondary	Late	80	48	F
20	Acute	Positive	Positive	Secondary	Early	3	38	F
20	Convalescent	Positive	ND	Secondary	Late	150	38	F
21	Acute	Positive	Positive	Secondary	Early	5	27	F
21	Convalescent	Positive	ND	Secondary	Late	74	27	F
22	Acute	Positive	Equivocal	Secondary	Early	4	23	F
22	Convalescent	Positive	Positive	Secondary	Late	111	23	F
23	Acute	Positive	Positive	Secondary	Early	7	65	F
23	Convalescent	Positive	ND	Secondary	Late	113	65	F
24	Acute	Positive	Positive	Secondary	Early	2	24	F
24	Convalescent	Positive	Positive	Secondary	Late	37	24	F
25	Acute	Positive	Positive	Secondary	Early	8	29	F
25	Convalescent	Positive	ND	Secondary	Late	94	29	F
26	Acute	Positive	Negative	Primary	Early	2	27	F
26	Convalescent	Positive	Negative	Primary	Late	20	27	F
27	Acute	Positive	Negative	Primary	Early	3	54	F
27	Convalescent	Positive	Positive	Primary	Late	72	54	F
28	Acute	Positive	Positive	Secondary	Early	6	45	F
28	Convalescent	Positive	ND	Secondary	Late	67	45	F
