# Supplementary material for: Precision arbovirus serology with a pan-arbovirus peptidome
Source: Nat Commun. 2024 Jul 11;15:5833. doi: 10.1038/s41467-024-49461-0 (PMC11239951; doi:10.1038/s41467-024-49461-0)
Supplement: Supplementary file 4 — Source Data [file 41467_2024_49461_MOESM4_ESM.zip › Dengue Challenge Metadata Simple.csv]

	DEN1Δ30
Patient	Day 0	Day 28	Day 90	Day 120		AGE	GENDER
1	X	X	X			33	Male
2	X	X	X			24	Male
3	X	X	X			49	Male
4	X	X	X			30	Female
5	X	X		x		19	Female
6	X	X		X		25	Male
7	X	X		X		48	Male
8	X	X		X		50	Female
9	X	X		X		24	Female
10	X	X		X		27	Female
	DEN2Δ30
Patient	Day 180	Day 208	Day 270			AGE	GENDER
1	X	X	N/A			25	Male
2	X	X	X			34	Female
3	X	X	X			44	Male
4	X	X	X			30	Male
5	X	X	X			30	Female
6	X	X	X			44	Male
7	X	X	X			41	Female
8	X	X	X			48	Female
9	X	X	X			24	Female
10	X	X	X			34	Male
11	X	X	X			27	Male
	DEN3Δ30
Patient	Day 180	Day 208	Day 270			AGE	GENDER
1	X	X	X			33	Male
2	X	X	X			33	Male
3	X	X	X			49	Male
4	X	N/A	N/A			44	Male
5	X	X	X			33	Male
6	X	X	X			48	Male
7	X	X	X			34	Female
8	X	X	X			43	Male
9	X	X	X			35	Male
10	X	X	X			31	Female
